# Supplementary material for: Modular organization of cerebellar climbing fiber inputs during goal-directed behavior
Source: eLife. 2019 Oct 9;8:e47021. doi: 10.7554/eLife.47021 (PMC6844646; doi:10.7554/eLife.47021)
Supplement: Supplementary file 1. — Complete statistics results for all the figures. [file elife-47021-supp1.xls]

## Sheet: Sheet1
Figure	Subject	X label	N	Mean ± S.E.M.	F or t/z stats	P value	Effect size	Group	Tukey multiple comparison	P value	Effect size
Figure 1D	Lick latency (s)	Hit	17	0.27 ± 0.02	-2.4765	0.0248191	-0.600639
		FA	17	0.34 ± 0.02
	Early lick rate (/s)	Hit	17	5.2 ± 0.2	13.42	4.00539e-10	3.25484
		FA	17	1.4 ± 0.1
Figure 1G	Hit Lick latency (s)	NE	17	0.25 ± 0.02	-0.996758	0.333719	-0.241749
		E	17	0.27 ± 0.02
	Hit Early lick rate (/s)	NE	17	5 ± 0.2	-1.527	0.146286	-0.370352
		E	17	5.2 ± 0.2
Figure 1I	FA Lick latency (s)	NE	17	0.32 ± 0.02	-1.07958	0.296335	-0.261837
		E	17	0.34 ± 0.02
	FA Early lick rate (Hz)	NE	17	3 ± 0.1	7.43043	1.42617e-06	1.80214
		E	17	1.4 ± 0.1
Figure 2F	Ald+ Responsive ROIs (%)	Hit	79	74 ± 3	F(1,473)=7.5203	0.00633459	0.0142303	Aldoc	Ald+Hit vs. Ald-Hit	1.84884e-06	0.72822
		FA	79	49 ± 3	F(2,473)=16.113	1.70854e-07	0.0609797	Trial	Ald+Hit vs. Ald+FA	1.60467e-05	0.733482
		CR	79	39 ± 3		0.00475685	0.308436	Hit vs. FA	Ald+Hit vs. Ald-FA	1.74958e-05	0.611299
	Ald− Responsive ROIs (%)	Hit	79	46 ± 3		4.48167e-08	0.456865	Hit vs. CR	Ald+Hit vs. Ald+CR	2.07382e-08	0.779571
		FA	79	47 ± 3		0.0313111	0.231339	FA vs. CR	Ald+Hit vs. Ald-CR	2.30373e-08	0.731955
		CR	79	40 ± 3					Ald-Hit vs. Ald+FA	0.998466	0.0581633
									Ald-Hit vs. Ald-FA	0.998134	0.0326095
									Ald-Hit vs. Ald+CR	0.583486	0.164091
									Ald-Hit vs. Ald-CR	0.881268	0.147212
									Ald+FA vs. Ald-FA	1	0.03869
									Ald+FA vs. Ald+CR	0.321918	0.256413
									Ald+FA vs. Ald-CR	0.655287	0.2101
									Ald-FA vs. Ald+CR	0.312401	0.214989
									Ald-FA vs. Ald-CR	0.644078	0.203736
									Ald+CR vs. Ald-CR	0.995336	0.0370988
Figure 3C	Lateral+ Responsive ROIs (%)	Hit	29	61 ± 6	F(1,236)=0.032509	0.857072	0.000102173	Region	Lateral+Hit vs. Medial+Hit	0.00392797	0.697756
		FA	29	52 ± 6	F(2,236)=20.0214	9.57901e-09	0.125849	Trial	Lateral+Hit vs. Lateral+FA	0.901791	0.273572
		CR	29	55 ± 7		9.40619e-06	0.733482	Hit vs. FA	Lateral+Hit vs. Medial+FA	0.473367	0.504194
	Medial+ Responsive ROIs (%)	Hit	50	82 ± 4		5.62967e-09	0.779571	Hit vs. CR	Lateral+Hit vs. Lateral+CR	0.981416	0.18392
		FA	50	46 ± 4		0.353255	0.256413	FA vs. CR	Lateral+Hit vs. Medial+CR	0.000540928	1.18648
		CR	50	30 ± 3					Medial+Hit vs. Lateral+FA	2.30863e-05	1.03119
									Medial+Hit vs. Medial+FA	2.4488e-08	1.33017
									Medial+Hit vs. Lateral+CR	0.000145181	0.858175
									Medial+Hit vs. Medial+CR	2.06758e-08	2.16492
									Lateral+FA vs. Medial+FA	0.990373	0.204153
									Lateral+FA vs. Lateral+CR	0.999382	0.0630378
									Lateral+FA vs. Medial+CR	0.0383688	0.874992
									Medial+FA vs. Lateral+CR	0.919687	0.254807
									Medial+FA vs. Medial+CR	0.0710125	0.686676
									Lateral+CR vs. Medial+CR	0.0113337	0.846813
Figure 3D	Lateral− Responsive ROIs (%)	Hit	44	35 ± 4	F(1,236)=0.019817	0.888172	7.33884e-05	Region	Lateral-Hit vs. Medial-Hit	5.75817e-05	1.01165
		FA	44	52 ± 4	F(2,236)=2.6278	0.0743927	0.0194633	Trial	Lateral-Hit vs. Lateral-FA	0.0193397	0.620433
		CR	44	50 ± 5					Lateral-Hit vs. Medial-FA	0.574764	0.27159
	Medial− Responsive ROIs (%)	Hit	35	60 ± 4					Lateral-Hit vs. Lateral-CR	0.0532293	0.518581
		FA	35	42 ± 4					Lateral-Hit vs. Medial-CR	0.957129	0.285373
		CR	35	28 ± 4					Medial-Hit vs. Lateral-FA	0.574435	0.339963
									Medial-Hit vs. Medial-FA	0.0538419	0.75277
									Medial-Hit vs. Lateral-CR	0.369216	0.352417
									Medial-Hit vs. Medial-CR	3.27513e-06	1.48208
									Lateral-FA vs. Medial-FA	0.760534	0.362507
									Lateral-FA vs. Lateral-CR	0.999423	0.0469079
									Lateral-FA vs. Medial-CR	0.00175989	0.963138
									Medial-FA vs. Lateral-CR	0.909432	0.278835
									Medial-FA vs. Medial-CR	0.170904	0.602894
									Lateral-CR vs. Medial-CR	0.00585898	0.803547
Figure 4B	Lick initiation	7+	393	0 ± 0.01	F(1,391) = 0.14048	1
		6−	605	0.001 ± 0.007	F(1,603) = 0.0080039	0.928742
		6+	649	0.001 ± 0.007	F(1,647) = 0.028432	0.989886
		5−	1078	0.002 ± 0.004	F(1,1076) = 0.22804	1
		5+	1281	−0.012 ± 0.004	F(1,1279) = 7.9971	0.0380661
		5a−	1051	−0.01 ± 0.004	F(1,1049) = 5.1326	0.0947342
		5a+	664	−0.009 ± 0.006	F(1,662) = 2.0516	0.406727
		4b−	253	0 ± 0.01	F(1,251) = 0.035731	1
Figure 4C	Lick latency (s), Pre−cue (−) vs No	5−			KS2stat = 0.19802	0.0327223
Figure 4D	Lick latency (s)	7+	225	0.08 ± 0.06	F(1,223) = 1.906	0.450094
		6−	346	−0.02 ± 0.03	F(1,344) = 0.32745	0.908061
		6+	384	−0.01 ± 0.03	F(1,382) = 0.12262	0.96854
		5−	621	−0.07 ± 0.02	F(1,619) = 9.6386	0.0159383
		5+	722	−0.01 ± 0.02	F(1,720) = 0.073772	0.898286
		5a−	586	0.04 ± 0.02	F(1,584) = 3.6408	0.22748
		5a+	353	0 ± 0.02	F(1,351) = 0.038355	0.844846
		4b−	131	0.05 ± 0.04	F(1,129) = 1.558	0.428449
Figure 5B	Lick initiation	7+	393	0.02 ± 0.02	F(1,390) = 0.5384	0.570508
		6−	605	0.05 ± 0.02	F(1,602) = 6.5128	0.0250425
		6+	649	0.02 ± 0.02	F(1,646) = 1.0893	0.528041
		5−	1078	0.01 ± 0.01	F(1,1075) = 0.41402	0.554743
		5+	1281	0.05 ± 0.02	F(1,1278) = 9.2498	0.00961254
		5a−	1051	0.03 ± 0.01	F(1,1048) = 6.6593	0.0266648
		5a+	664	0.02 ± 0.02	F(1,661) = 0.98986	0.465659
		4b−	253	−0.01 ± 0.02	F(1,250) = 0.4686	0.564874
	Go/no−go discrimination	7+	393	0.01 ± 0.02	F(1,390) = 0.5384	0.568258
		6−	605	−0.07 ± 0.02	F(1,602) = 6.5128	0.000765615
		6+	649	0.02 ± 0.02	F(1,646) = 1.0893	0.505818
		5−	1078	−0.03 ± 0.01	F(1,1075) = 0.41402	0.0122156
		5+	1281	0.09 ± 0.02	F(1,1278) = 9.2498	1.8668e-07
		5a−	1051	0.01 ± 0.01	F(1,1048) = 6.6593	0.51382
		5a+	664	0.09 ± 0.02	F(1,661) = 0.98986	6.66515e-05
		4b−	253	0.06 ± 0.02	F(1,250) = 0.4686	0.0222833
Figure 5C	Lick latency (s), Early(+) vs No	5+			KS2stat = 0.32673	2.74247e-05
Figure 5D	Lick latency (s)	7+	225	0.11 ± 0.08	F(1,212) = 1.8383	0.313936
		6-	346	0.08 ± 0.05	F(1,328) = 2.5794	0.218455
		6+	384	-0.07 ± 0.06	F(1,363) = 1.3681	0.353318
		5-	621	-0.02 ± 0.04	F(1,583) = 0.2958	0.722139
		5+	722	-0.15 ± 0.05	F(1,682) = 8.3746	0.0209416
		5a-	586	-0.12 ± 0.03	F(1,555) = 16.6861	0.00080963
		5a+	353	-0.11 ± 0.05	F(1,331) = 5.157	0.063453
		4b-	131	-0.12 ± 0.05	F(1,122) = 6.0348	0.0493863
Figure 5F	Lick rate (/s)	7+	225	0 ± 0.02	F(1,212) = 1.8383	0.831082
		6-	346	0 ± 0.01	F(1,328) = 2.5794	0.794385
		6+	384	0.016 ± 0.009	F(1,363) = 1.3681	0.21738
		5-	621	0.002 ± 0.004	F(1,583) = 0.2958	0.729299
		5+	722	0.022 ± 0.007	F(1,682) = 8.3746	0.0104555
		5a-	586	0.007 ± 0.005	F(1,555) = 16.6861	0.320978
		5a+	353	0.023 ± 0.009	F(1,331) = 5.157	0.028593
		4b-	131	0.006 ± 0.008	F(1,122) = 6.0348	0.536854
Figure 5E	Task lick rate (/s)	5+, Early(+)	565	4.5 ± 0.06	F(1,721)=21.461	4.28541e-06
		No	157	3.8 ± 0.2
Figure 6B	Task lick rate (/s)	5a−, Int(+)	349	4.21 +− 0.08	F(1,585)=5.2337	0.0225102
		5a−, No	237	3.9 +− 0.1
Figure 6C	Task lick rate (/s)	7+	225	−0.01 ± 0.01	F(1,213) = 0.35997	0.627614
		6−	346	−0.001 ± 0.009	F(1,329) = 0.016026	0.899338
		6+	384	0.007 ± 0.008	F(1,364) = 0.70726	0.534545
		5−	621	0.007 ± 0.004	F(1,584) = 3.0269	0.131877
		5+	722	0.012 ± 0.005	F(1,683) = 5.9172	0.0406656
		5a−	586	0.015 ± 0.006	F(1,556) = 6.6546	0.0405814
		5a+	353	0.015 ± 0.008	F(1,332) = 3.4675	0.126939
		4b−	131	0.027 ± 0.008	F(1,123) = 11.4417	0.00770828
Figure 7B	Reward	7+	427	−0.036 ± 0.009	F(1,425) = 14.5754	0.000247504
		6−	627	−0.046 ± 0.006	F(1,625) = 55.4155	2.59763e-12
		6+	736	−0.039 ± 0.005	F(1,734) = 55.0433	1.30648e-12
		5−	1081	−0.019 ± 0.003	F(1,1079) = 29.1	2.25197e-07
		5+	1270	−0.017 ± 0.005	F(1,1268) = 11.8935	0.000775693
		5a−	1137	0.021 ± 0.005	F(1,1135) = 18.9514	2.92375e-05
		5a+	675	0.002 ± 0.007	F(1,673) = 0.064199	0.800056
		4b−	263	0.01 ± 0.009	F(1,261) = 1.1791	0.318324
Figure 1 − figure supplement 1C	Lick offset (s)	Hit	17	2.95 ± 0.08	20.758	5.38828e-13	5.03455
		FA	17	0.75 ± 0.05
	Lick CV2	Hit	17	0.206 ± 0.008	-14.6627	1.07416e-10	-3.55622
		FA	17	0.75 ± 0.04
	Lick number	Hit	17	19.1 ± 0.6	23.2707	9.15262e-14	5.64398
		FA	17	3.6 ± 0.2
Figure 1 − figure supplement 1D	Hit Lick offset (s)	NE	17	3.04 ± 0.09	0.915689	0.373425	0.222087
		E	17	2.95 ± 0.08
	Hit Lick CV2	NE	17	0.23 ± 0.01	2.33832	0.0326815	0.567127
		E	17	0.206 ± 0.008
	Hit Lick number	NE	17	20.1 ± 0.9	1.37109	0.189272	0.332539
		E	17	19.1 ± 0.6
Figure 1 − figure supplement 1E	FA Lick offset (s)	NE	17	1.32 ± 0.05	8.85154	1.45771e-07	2.14681
		E	17	0.75 ± 0.05
	FA Lick CV2	NE	17	0.57 ± 0.03	-3.39005	0.00373782	-0.822208
		E	17	0.75 ± 0.04
	FA Lick number	NE	17	7.2 ± 0.3	10.6026	1.20962e-08	2.57151
		E	17	3.6 ± 0.2
Figure 1 − figure supplement 2B	Hit rate	Saline	5	0.982 ± 0.008	3.43023	0.0265301	1.53404
		Muscimol	5	0.86 ± 0.03
	CR rate	Saline	5	0.71 ± 0.08	-2.27835	0.084941	-1.01891
		Muscimol	5	0.87 ± 0.05
Figure 1 − figure supplement 2D	Hit Lick latency (s)	Saline	5	0.2 ± 0.03	-2.93072	0.0427831	-1.31066
		Muscimol	5	0.3 ± 0.04
	Hit Early lick rate (/s)	Saline	5	5.8 ± 0.2	2.78809	0.0494081	1.24687
		Muscimol	5	4.8 ± 0.2
	Hit Lick offset (s)	Saline	5	2.7 ± 0.2	0.922912	0.408284	0.412739
		Muscimol	5	2.4 ± 0.1
	Hit Lick CV2	Saline	5	0.21 ± 0.02	-1.50168	0.207588	-0.671572
		Muscimol	5	0.27 ± 0.04
Figure 1 − figure supplement 2F	FA Lick latency (s)	Saline	5	0.35 ± 0.02	-4.53327	0.0105511	-2.02734
		Muscimol	5	0.45 ± 0.03
	FA Early lick rate (Hz)	Saline	5	1.2 ± 0.2	-0.179058	0.866596	-0.0800774
		Muscimol	5	1.2 ± 0.3
	FA Lick offset (s)	Saline	5	0.68 ± 0.04	-2.20116	0.0925327	-0.98439
		Muscimol	5	1 ± 0.1
	FA Lick CV2	Saline	5	0.8 ± 0.1	1.82126	0.166111	0.910631
		Muscimol	5	0.57 ± 0.06
Figure 2 − figure supplement 1	7+/6−, Hit	Lat200	18	0.56 ± 0.06	F(3,322)=5.2339	0.00153973	0.0469124	Microzone	Lat200 vs. Lat100	0.00349272	1.00109
		Lat100	147	0.35 ± 0.02					Lat200 vs. Med100	0.000491472	1.62129
		Med100	147	0.31 ± 0.01					Lat200 vs. Med200	0.234787	0.903735
		Med200	11	0.36 ± 0.04					Lat100 vs. Med100	0.694859	0.234137
									Lat100 vs. Med200	0.974051	0.0190756
									Med100 vs. Med200	0.838691	0.322536
	7+/6−, FA	Lat200	18	0.54 ± 0.07	F(3,322)=20.6945	2.81518e-12	0.162913	Microzone	Lat200 vs. Lat100	0.000365698	0.992232
		Lat100	147	0.27 ± 0.02					Lat200 vs. Med100	0.925313	0.19743
		Med100	147	0.48 ± 0.02					Lat200 vs. Med200	0.99751	0.010043
		Med200	11	0.5 ± 0.1					Lat100 vs. Med100	3.77062e-09	0.742263
									Lat100 vs. Med200	0.00336174	0.976626
									Med100 vs. Med200	0.884753	0.203453
	7+/6−, CR	Lat200	18	0.21 ± 0.03	F(3,322)=10.4448	1.42361e-06	0.0894416	Microzone	Lat200 vs. Lat100	0.0445517	0.737682
		Lat100	147	0.31 ± 0.01					Lat200 vs. Med100	0.000200554	0.953896
		Med100	147	0.38 ± 0.01					Lat200 vs. Med200	5.91147e-05	1.7795
		Med200	11	0.53 ± 0.07					Lat100 vs. Med100	0.00576657	0.404079
									Lat100 vs. Med200	0.00496774	1.47857
									Med100 vs. Med200	0.153718	0.839312
	6−/6+, Hit	Lat200	8	0.44 ± 0.04	F(3,101)=1.8046	0.151351	0.0523506	Microzone	Lat200 vs. Lat100	0.318858	0.634604
		Lat100	48	0.53 ± 0.02					Lat200 vs. Med100	0.922447	0.191769
		Med100	40	0.47 ± 0.02					Lat200 vs. Med200	0.936956	0.183039
		Med200	6	0.47 ± 0.06					Lat100 vs. Med100	0.222258	0.450304
									Lat100 vs. Med200	0.85894	0.432275
									Med100 vs. Med200	0.998456	0.00531918
	6−/6+, FA	Lat200	8	0.09 ± 0.05	F(3,101)=9.196	2.03246e-05	0.219672	Microzone	Lat200 vs. Lat100	3.53118e-05	1.48152
		Lat100	48	0.56 ± 0.05					Lat200 vs. Med100	0.00127991	1.48198
		Med100	40	0.41 ± 0.03					Lat200 vs. Med200	0.640568	0.424958
		Med200	6	0.17 ± 0.08					Lat100 vs. Med100	0.37741	0.513925
									Lat100 vs. Med200	0.0353036	1.21378
									Med100 vs. Med200	0.221878	1.08975
	6−/6+, CR	Lat200	8	0.42 ± 0.03	F(3,101)=9.952	8.69688e-06	0.233513	Microzone	Lat200 vs. Lat100	0.0574585	0.918422
		Lat100	48	0.57 ± 0.03					Lat200 vs. Med100	0.990153	0.309294
		Med100	40	0.37 ± 0.02					Lat200 vs. Med200	0.990898	0.361222
		Med200	6	0.37 ± 0.06					Lat100 vs. Med100	9.28719e-06	1.22428
									Lat100 vs. Med200	0.0485533	1.14823
									Med100 vs. Med200	0.999678	0.0415826
	6+/5−, Hit	Lat200	19	0.87 ± 0.03	F(3,324)=68.7841	2.24592e-34	0.391299	Microzone	Lat200 vs. Lat100	3.88918e-06	1.40304
		Lat100	140	0.59 ± 0.02					Lat200 vs. Med100	3.76826e-09	3.75546
		Med100	143	0.35 ± 0.01					Lat200 vs. Med200	3.76826e-09	4.52406
		Med200	23	0.32 ± 0.03					Lat100 vs. Med100	3.76826e-09	1.32216
									Lat100 vs. Med200	3.96813e-09	1.33627
									Med100 vs. Med200	0.882247	0.232742
	6+/5−, FA	Lat200	19	0.63 ± 0.07	F(3,324)=6.6258	0.000235179	0.0583127	Microzone	Lat200 vs. Lat100	0.999639	0.0362879
		Lat100	140	0.62 ± 0.03					Lat200 vs. Med100	0.164766	0.530154
		Med100	143	0.46 ± 0.03					Lat200 vs. Med200	0.23985	0.660368
		Med200	23	0.41 ± 0.07					Lat100 vs. Med100	0.000319304	0.499638
									Lat100 vs. Med200	0.0644473	0.665908
									Med100 vs. Med200	0.986478	0.1666
	6+/5−, CR	Lat200	19	0.54 ± 0.04	F(3,324)=7.7017	5.52662e-05	0.0671454	Microzone	Lat200 vs. Lat100	0.664138	0.226939
		Lat100	140	0.59 ± 0.02					Lat200 vs. Med100	0.719087	0.31968
		Med100	143	0.48 ± 0.02					Lat200 vs. Med200	0.662409	0.444422
		Med200	23	0.46 ± 0.04					Lat100 vs. Med100	3.92175e-05	0.526964
									Lat100 vs. Med200	0.0251104	0.573839
									Med100 vs. Med200	0.972366	0.0814807
	5−/5+, Hit	Lat200	34	0.33 ± 0.02	F(3,426)=146.4881	4.2873e-65	0.509545	Microzone	Lat200 vs. Lat100	0.898677	0.125396
		Lat100	199	0.317 ± 0.009					Lat200 vs. Med100	3.76826e-09	1.70904
		Med100	161	0.65 ± 0.02					Lat200 vs. Med200	3.76826e-09	1.96924
		Med200	33	0.68 ± 0.04					Lat100 vs. Med100	3.76826e-09	2.04613
									Lat100 vs. Med200	3.76826e-09	2.50716
									Med100 vs. Med200	0.852547	0.158734
	5−/5+, FA	Lat200	34	0.33 ± 0.05	F(3,426)=9.3958	5.04465e-06	0.0624736	Microzone	Lat200 vs. Lat100	0.914462	0.100804
		Lat100	199	0.36 ± 0.02					Lat200 vs. Med100	0.011845	0.515323
		Med100	161	0.49 ± 0.02					Lat200 vs. Med200	0.0109248	0.632429
		Med200	33	0.53 ± 0.06					Lat100 vs. Med100	9.77465e-05	0.430609
									Lat100 vs. Med200	0.00422747	0.578585
									Med100 vs. Med200	0.79244	0.138613
	5−/5+, CR	Lat200	34	0.38 ± 0.02	F(3,426)=4.322	0.00512202	0.0297411	Microzone	Lat200 vs. Lat100	0.707614	0.173069
		Lat100	199	0.35 ± 0.01					Lat200 vs. Med100	0.0345638	0.549087
		Med100	161	0.312 ± 0.009					Lat200 vs. Med200	0.222499	0.508843
		Med200	33	0.31 ± 0.02					Lat100 vs. Med100	0.0172343	0.316544
									Lat100 vs. Med200	0.480369	0.322345
									Med100 vs. Med200	0.996	0.0341447
	5+/5a−, Hit	Lat200	21	0.6 ± 0.04	F(3,434)=65.7341	5.12761e-35	0.313915	Microzone	Lat200 vs. Lat100	0.0407399	0.726947
		Lat100	168	0.71 ± 0.01					Lat200 vs. Med100	0.00148697	0.761687
		Med100	209	0.43 ± 0.02					Lat200 vs. Med200	0.534976	0.35104
		Med200	37	0.53 ± 0.03					Lat100 vs. Med100	3.76826e-09	1.46675
									Lat100 vs. Med200	4.18532e-07	1.16484
									Med100 vs. Med200	0.0426337	0.455759
	5+/5a−, FA	Lat200	21	0.53 ± 0.08	F(3,434)=1.3701	0.251328	0.00944658	Microzone	Lat200 vs. Lat100	0.36141	0.440758
		Lat100	168	0.39 ± 0.02					Lat200 vs. Med100	0.555782	0.437615
		Med100	209	0.4 ± 0.02					Lat200 vs. Med200	0.234462	0.706185
		Med200	37	0.31 ± 0.04					Lat100 vs. Med100	0.878709	0.0173854
									Lat100 vs. Med200	0.873319	0.266928
									Med100 vs. Med200	0.62388	0.290887
	5+/5a−, CR	Lat200	21	0.24 ± 0.03	F(3,434)=8.9377	9.34581e-06	0.0585678	Microzone	Lat200 vs. Lat100	0.634909	0.234151
		Lat100	168	0.28 ± 0.01					Lat200 vs. Med100	0.0109026	0.623244
		Med100	209	0.33 ± 0.01					Lat200 vs. Med200	0.960274	0.0649105
		Med200	37	0.25 ± 0.02					Lat100 vs. Med100	0.000180957	0.345232
									Lat100 vs. Med200	0.868539	0.178214
									Med100 vs. Med200	0.00741881	0.56001
	5a−/5a+, Hit	Lat200	35	0.44 ± 0.04	F(3,378)=6.4314	0.000295153	0.0489334	Microzone	Lat200 vs. Lat100	0.615166	0.274333
		Lat100	159	0.49 ± 0.01					Lat200 vs. Med100	0.0856297	0.460025
		Med100	159	0.55 ± 0.02					Lat200 vs. Med200	0.39054	0.408806
		Med200	26	0.36 ± 0.03					Lat100 vs. Med100	0.230065	0.289658
									Lat100 vs. Med200	0.0140008	0.758701
									Med100 vs. Med200	0.000349519	0.805312
	5a−/5a+, FA	Lat200	35	0.45 ± 0.05	F(3,378)=1.29	0.277527	0.0102144	Microzone	Lat200 vs. Lat100	0.84351	0.195079
		Lat100	159	0.39 ± 0.03					Lat200 vs. Med100	0.329367	0.404585
		Med100	159	0.32 ± 0.03					Lat200 vs. Med200	0.747014	0.335116
		Med200	26	0.36 ± 0.05					Lat100 vs. Med100	0.473303	0.196673
									Lat100 vs. Med200	0.958543	0.101951
									Med100 vs. Med200	0.993708	0.0994024
	5a−/5a+, CR	Lat200	35	0.32 ± 0.03	F(3,378)=0.13017	0.942133	0.00104025	Microzone	Lat200 vs. Lat100	0.973798	0.0755184
		Lat100	159	0.31 ± 0.01					Lat200 vs. Med100	0.994296	0.0516462
		Med100	159	0.31 ± 0.01					Lat200 vs. Med200	0.945659	0.156044
		Med200	26	0.29 ± 0.03					Lat100 vs. Med100	0.991533	0.0318513
									Lat100 vs. Med200	0.99062	0.0778215
									Med100 vs. Med200	0.968938	0.122923
	5a+/4b−, Hit	Lat200	13	0.51 ± 0.07	F(3,178)=3.0697	0.0292837	0.0499932	Microzone	Lat200 vs. Lat100	0.797127	0.154225
		Lat100	69	0.55 ± 0.03					Lat200 vs. Med100	0.904415	0.419986
		Med100	74	0.44 ± 0.02					Lat200 vs. Med200	0.899614	0.00171539
		Med200	23	0.51 ± 0.03					Lat100 vs. Med100	0.021016	0.550119
									Lat100 vs. Med200	0.998824	0.170436
									Med100 vs. Med200	0.24293	0.470378
	5a+/4b−, FA	Lat200	13	0.28 ± 0.05	F(3,178)=5.6967	0.000960101	0.0889694	Microzone	Lat200 vs. Lat100	0.870987	0.141299
		Lat100	69	0.31 ± 0.03					Lat200 vs. Med100	0.319954	0.361412
		Med100	74	0.36 ± 0.03					Lat200 vs. Med200	0.00580659	1.04536
		Med200	23	0.51 ± 0.05					Lat100 vs. Med100	0.329733	0.19352
									Lat100 vs. Med200	0.000966203	0.770474
									Med100 vs. Med200	0.0446593	0.621613
	5a+/4b−, CR	Lat200	13	0.29 ± 0.03	F(3,178)=0.70969	0.547425	0.0120199	Microzone	Lat200 vs. Lat100	0.953272	0.139018
		Lat100	69	0.31 ± 0.02					Lat200 vs. Med100	0.991972	0.066143
		Med100	74	0.3 ± 0.02					Lat200 vs. Med200	0.950211	0.273036
		Med200	23	0.25 ± 0.03					Lat100 vs. Med100	0.972306	0.0625151
									Lat100 vs. Med200	0.479804	0.415446
									Med100 vs. Med200	0.666025	0.334156
Figure 2 − figure supplement 2A	7+/6−		12	2.9 ± 0.3	F(6,78)=3.5766	0.00370387	0.229616	Boundary	7+/6- vs. 6-/6+	0.999459	0.417912
	6−/6+		4	2.5 ± 0.3					7+/6- vs. 6+/5-	0.972773	0.0743205
	6+/5−		13	3 ± 0.3					7+/6- vs. 5-/5+	0.113315	0.523804
	5−/5+		15	3.5 ± 0.3					7+/6- vs. 5+/5a-	0.034041	0.59588
	5+/5a−		16	3.5 ± 0.2					7+/6- vs. 5a-/5a+	0.111539	0.229295
	5a−/5a+		13	3.2 ± 0.3					7+/6- vs. 5a+/4b-	0.0882245	0.390137
	5a+/4b−		6	3.3 ± 0.4					6-/6+ vs. 6+/5-	0.937009	0.469668
									6-/6+ vs. 5-/5+	0.25706	0.89358
									6-/6+ vs. 5+/5a-	0.135789	1.1767
									6-/6+ vs. 5a-/5a+	0.24318	0.710806
									6-/6+ vs. 5a+/4b-	0.153562	0.936586
									6+/5- vs. 5-/5+	0.541177	0.442714
									6+/5- vs. 5+/5a-	0.261272	0.49099
									6+/5- vs. 5a-/5a+	0.518171	0.143223
									6+/5- vs. 5a+/4b-	0.352427	0.29756
									5-/5+ vs. 5+/5a-	0.999171	0.0309064
									5-/5+ vs. 5a-/5a+	1	0.334691
									5-/5+ vs. 5a+/4b-	0.989477	0.167567
									5+/5a- vs. 5a-/5a+	0.999848	0.369528
									5+/5a- vs. 5a+/4b-	0.999677	0.179029
									5a-/5a+ vs. 5a+/4b-	0.994855	0.179352
Figure 2 − figure supplement 2B	7+/6−		12	0.79 ± 0.02	F(6,78)=2.0401	0.0712053	0.145307	Boundary	7+/6- vs. 6-/6+	0.34628	1.25171
	6−/6+		4	0.9 ± 0.03					7+/6- vs. 6+/5-	0.522085	0.952502
	6+/5−		13	0.86 ± 0.01					7+/6- vs. 5-/5+	0.986594	0.331696
	5−/5+		15	0.82 ± 0.02					7+/6- vs. 5+/5a-	0.999901	0.103356
	5+/5a−		16	0.8 ± 0.02					7+/6- vs. 5a-/5a+	0.999999	0.0310489
	5a−/5a+		13	0.8 ± 0.03					7+/6- vs. 5a+/4b-	0.930024	0.55129
	5a+/4b−		6	0.73 ± 0.05					6-/6+ vs. 6+/5-	0.977368	0.667643
									6-/6+ vs. 5-/5+	0.649267	1.02702
									6-/6+ vs. 5+/5a-	0.436393	1.09477
									6-/6+ vs. 5a-/5a+	0.391425	0.985772
									6-/6+ vs. 5a+/4b-	0.101304	1.49336
									6+/5- vs. 5-/5+	0.907386	0.610969
									6+/5- vs. 5+/5a-	0.651874	0.773618
									6+/5- vs. 5a-/5a+	0.591566	0.753331
									6+/5- vs. 5a+/4b-	0.141834	1.52632
									5-/5+ vs. 5+/5a-	0.99889	0.212818
									5-/5+ vs. 5a-/5a+	0.995022	0.256846
									5-/5+ vs. 5a+/4b-	0.587512	0.89708
									5+/5a- vs. 5a-/5a+	0.999997	0.0615238
									5+/5a- vs. 5a+/4b-	0.8036	0.646845
									5a-/5a+ vs. 5a+/4b-	0.886054	0.51273
Figure 2 − figure supplement 2C	7+/6−		12	89 ± 2	F(6,78)=2.1546	0.0573911	0.152222	Boundary	7+/6- vs. 6-/6+	0.855983	0.70768
	6−/6+		4	83 ± 2					7+/6- vs. 6+/5-	0.666332	0.793284
	6+/5−		13	80 ± 3					7+/6- vs. 5-/5+	0.948827	0.273306
	5−/5+		15	91 ± 2					7+/6- vs. 5+/5a-	0.932977	0.256992
	5+/5a−		16	91 ± 1					7+/6- vs. 5a-/5a+	0.999939	0.223037
	5a−/5a+		13	87 ± 2					7+/6- vs. 5a+/4b-	1	0.155211
	5a+/4b−		6	88 ± 2					6-/6+ vs. 6+/5-	0.999998	0.25687
									6-/6+ vs. 5-/5+	0.412259	0.892723
									6-/6+ vs. 5+/5a-	0.384985	1.28707
									6-/6+ vs. 5a-/5a+	0.928985	0.540263
									6-/6+ vs. 5a+/4b-	0.890647	0.753277
									6+/5- vs. 5-/5+	0.0994769	0.997646
									6+/5- vs. 5+/5a-	0.0805351	1.10291
									6+/5- vs. 5a-/5a+	0.823095	0.656996
									6+/5- vs. 5a+/4b-	0.8065	0.66544
									5-/5+ vs. 5+/5a-	1	0.0865794
									5-/5+ vs. 5a-/5a+	0.824538	0.490698
									5-/5+ vs. 5a+/4b-	0.989247	0.418404
									5+/5a- vs. 5a-/5a+	0.789159	0.543923
									5+/5a- vs. 5a+/4b-	0.985485	0.511934
									5a-/5a+ vs. 5a+/4b-	0.999922	0.0790964
Figure 3 − figure supplement 1A	Lateral+ Responsive ROIs (%)	Hit	29	32 ± 6	F(1,236)=5.2855	0.0223972	0.0168661	Region	Lateral+Hit vs. Medial+Hit	1.65334e-05	0.992453
		FA	29	28 ± 4	F(2,236)=17.651	7.35224e-08	0.112649	Trial	Lateral+Hit vs. Lateral+FA	1	0.167495
		CR	29	22 ± 4		0.0116871	0.61675	Hit vs. FA	Lateral+Hit vs. Medial+FA	0.967863	0.028241
	Medial+ Responsive ROIs (%)	Hit	50	63 ± 4		9.44764e-09	0.82203	Hit vs. CR	Lateral+Hit vs. Lateral+CR	0.962074	0.389897
		FA	50	32 ± 4		0.00592258	0.466686	FA vs. CR	Lateral+Hit vs. Medial+CR	0.0978018	0.934818
		CR	50	12 ± 2					Medial+Hit vs. Lateral+FA	1.84967e-05	1.2285
									Medial+Hit vs. Medial+FA	2.97664e-05	1.10041
									Medial+Hit vs. Lateral+CR	1.16559e-07	1.47599
									Medial+Hit vs. Medial+CR	2.06758e-08	2.11438
									Lateral+FA vs. Medial+FA	0.971589	0.152011
									Lateral+FA vs. Lateral+CR	0.958058	0.247181
									Lateral+FA vs. Medial+CR	0.0924624	0.846624
									Medial+FA vs. Lateral+CR	0.510382	0.390116
									Medial+FA vs. Medial+CR	0.00104281	0.932936
									Lateral+CR vs. Medial+CR	0.555899	0.599391
Figure 3 − figure supplement 1B	Lateral− Responsive ROIs (%)	Hit	44	38 ± 4	F(1,236)=3.2759	0.0716026	0.0118287	Region	Lateral-Hit vs. Medial-Hit	0.00232504	0.886662
		FA	44	35 ± 4	F(2,236)=17.2134	1.07538e-07	0.124308	Trial	Lateral-Hit vs. Lateral-FA	0.995032	0.129443
		CR	44	26 ± 3		0.00684734	0.333133	Hit vs. FA	Lateral-Hit vs. Medial-FA	1	0.0547063
	Medial− Responsive ROIs (%)	Hit	35	63 ± 5		1.42648e-08	0.604022	Hit vs. CR	Lateral-Hit vs. Lateral-CR	0.448948	0.507624
		FA	35	37 ± 4		0.0127855	0.3294	FA vs. CR	Lateral-Hit vs. Medial-CR	0.0550666	0.708461
		CR	35	21 ± 4					Medial-Hit vs. Lateral-FA	0.000294656	1.02915
									Medial-Hit vs. Medial-FA	0.00443289	0.913813
									Medial-Hit vs. Lateral-CR	6.48419e-07	1.47755
									Medial-Hit vs. Medial-CR	2.73081e-08	1.58979
									Lateral-FA vs. Medial-FA	0.997182	0.0710965
									Lateral-FA vs. Lateral-CR	0.786901	0.375947
									Lateral-FA vs. Medial-CR	0.186917	0.592681
									Medial-FA vs. Lateral-CR	0.538428	0.44106
									Medial-FA vs. Medial-CR	0.0878015	0.639543
									Lateral-CR vs. Medial-CR	0.882974	0.278368
Figure 4 − figure supplement 1	7+, Hit	Pre−trial	195	27.2 ± 0.9	F(3,779)=12.24	7.85969e-08	0.0451815	window	Pre-trial vs. Pre-cue	1	3.52158e-05
		Pre−cue	195	27 ± 1					Pre-trial vs. Early	0.0425329	0.230113
		Early	195	31 ± 1					Pre-trial vs. Int	0.00368941	0.377201
		Int	195	22.4 ± 0.6					Pre-cue vs. Early	0.0425688	0.226002
									Pre-cue vs. Int	0.00368533	0.343509
									Early vs. Int	1.31993e-08	0.515356
	7+, FA	Pre−trial	30	30 ± 3	F(3,119)=1.067	0.365976	0.0268541	window	Pre-trial vs. Pre-cue	0.999414	0.0280973
		Pre−cue	30	29 ± 4					Pre-trial vs. Early	0.904941	0.162228
		Early	30	27 ± 2					Pre-trial vs. Int	0.38219	0.514586
		Int	30	23 ± 2					Pre-cue vs. Early	0.943318	0.144853
									Pre-cue vs. Int	0.450938	0.410907
									Early vs. Int	0.793137	0.326026
	7+, CR	Pre−trial	155	26 ± 1	F(3,619)=0.53162	0.660728	0.00258239	window	Pre-trial vs. Pre-cue	0.961435	0.0676821
		Pre−cue	155	26 ± 1					Pre-trial vs. Early	0.848559	0.0880456
		Early	155	25 ± 1					Pre-trial vs. Int	0.61442	0.139882
		Int	155	24 ± 1					Pre-cue vs. Early	0.988361	0.0360065
									Pre-cue vs. Int	0.885146	0.0842415
									Early vs. Int	0.977252	0.0416728
	6−, Hit	Pre−trial	305	23.9 ± 0.6	F(3,1219)=5.6715	0.000739811	0.013799	window	Pre-trial vs. Pre-cue	0.997765	0.0192003
		Pre−cue	305	23.8 ± 0.6					Pre-trial vs. Early	0.00323594	0.274809
		Early	305	27.4 ± 0.9					Pre-trial vs. Int	0.407502	0.124635
		Int	305	25.5 ± 0.7					Pre-cue vs. Early	0.00163345	0.277105
									Pre-cue vs. Int	0.305524	0.138626
									Early vs. Int	0.231401	0.132946
	6−, FA	Pre−trial	41	22 ± 2	F(3,163)=6.4971	0.000355288	0.108592	window	Pre-trial vs. Pre-cue	0.997889	0.0706843
		Pre−cue	41	23 ± 2					Pre-trial vs. Early	0.00168423	0.809783
		Early	41	33 ± 3					Pre-trial vs. Int	0.999465	0.0359233
		Int	41	22 ± 2					Pre-cue vs. Early	0.00328942	0.718575
									Pre-cue vs. Int	0.99102	0.0725984
									Early vs. Int	0.00108442	0.693695
	6−, CR	Pre−trial	245	23.4 ± 0.7	F(3,979)=12.8296	3.16389e-08	0.0379392	window	Pre-trial vs. Pre-cue	0.995729	0.0238653
		Pre−cue	245	23.1 ± 0.6					Pre-trial vs. Early	1.06831e-05	0.339809
		Early	245	28.3 ± 0.9					Pre-trial vs. Int	0.939595	0.0542848
		Int	245	22.8 ± 0.6					Pre-cue vs. Early	3.33617e-06	0.368222
									Pre-cue vs. Int	0.985868	0.0327823
									Early vs. Int	5.28697e-07	0.360844
	6+, Hit	Pre−trial	345	19.4 ± 0.6	F(3,1379)=62.2719	9.40763e-38	0.119538	window	Pre-trial vs. Pre-cue	0.928071	0.0537981
		Pre−cue	345	18.8 ± 0.6					Pre-trial vs. Early	3.76826e-09	0.700209
		Early	345	30.1 ± 0.8					Pre-trial vs. Int	0.692461	0.076109
		Int	345	20.4 ± 0.7					Pre-cue vs. Early	3.76826e-09	0.787924
									Pre-cue vs. Int	0.319423	0.119157
									Early vs. Int	3.76826e-09	0.705886
	6+, FA	Pre−trial	39	18 ± 1	F(3,155)=4.7016	0.00361641	0.0849148	window	Pre-trial vs. Pre-cue	0.90236	0.16401
		Pre−cue	39	17 ± 1					Pre-trial vs. Early	0.0224194	0.465604
		Early	39	25 ± 2					Pre-trial vs. Int	0.909018	0.119608
		Int	39	20 ± 2					Pre-cue vs. Early	0.00225986	0.721682
									Pre-cue vs. Int	0.527962	0.246663
									Early vs. Int	0.12718	0.306576
	6+, CR	Pre−trial	261	19.5 ± 0.6	F(3,1043)=25.6305	5.33142e-16	0.0688443	window	Pre-trial vs. Pre-cue	0.999783	0.00971461
		Pre−cue	261	19.4 ± 0.7					Pre-trial vs. Early	5.19642e-09	0.439273
		Early	261	26 ± 0.9					Pre-trial vs. Int	0.268138	0.158758
		Int	261	17.6 ± 0.6					Pre-cue vs. Early	4.58644e-09	0.419682
									Pre-cue vs. Int	0.309964	0.150829
									Early vs. Int	3.76826e-09	0.514908
	5−, Hit	Pre−trial	555	16.2 ± 0.3	F(3,2219)=5.528	0.000884476	0.00742815	window	Pre-trial vs. Pre-cue	0.989779	0.0199944
		Pre−cue	555	16.4 ± 0.3					Pre-trial vs. Early	0.0368122	0.141443
		Early	555	17.6 ± 0.4					Pre-trial vs. Int	0.00530098	0.155039
		Int	555	17.9 ± 0.4					Pre-cue vs. Early	0.0823687	0.132045
									Pre-cue vs. Int	0.0146572	0.141311
									Early vs. Int	0.925503	0.0289776
	5−, FA	Pre−trial	66	17.2 ± 0.9	F(3,263)=2.7731	0.0419651	0.0310054	window	Pre-trial vs. Pre-cue	0.99863	0.0296055
		Pre−cue	66	17.4 ± 0.8					Pre-trial vs. Early	0.182018	0.287155
		Early	66	20 ± 1					Pre-trial vs. Int	0.873859	0.122201
		Int	66	16 ± 1					Pre-cue vs. Early	0.24584	0.242208
									Pre-cue vs. Int	0.79773	0.1703
									Early vs. Int	0.0284601	0.402085
	5−, CR	Pre−trial	452	16.4 ± 0.3	F(3,1807)=25.0636	6.92777e-16	0.0400124	window	Pre-trial vs. Pre-cue	0.978361	0.0310827
		Pre−cue	452	16.2 ± 0.3					Pre-trial vs. Early	4.00395e-09	0.341281
		Early	452	20.6 ± 0.7					Pre-trial vs. Int	0.794409	0.0664673
		Int	452	15.8 ± 0.4					Pre-cue vs. Early	3.78218e-09	0.346923
									Pre-cue vs. Int	0.9544	0.0347569
									Early vs. Int	3.76852e-09	0.3613
	5+, Hit	Pre−trial	644	17.1 ± 0.3	F(3,2575)=342.5534	3.90474e-187	0.285488	window	Pre-trial vs. Pre-cue	0.0455408	0.181682
		Pre−cue	644	15.5 ± 0.3					Pre-trial vs. Early	3.76826e-09	1.04085
		Early	644	33 ± 0.6					Pre-trial vs. Int	3.76826e-09	0.501801
		Int	644	23.2 ± 0.5					Pre-cue vs. Early	3.76826e-09	1.13027
									Pre-cue vs. Int	3.76826e-09	0.592239
									Early vs. Int	3.76826e-09	0.626306
	5+, FA	Pre−trial	78	16.5 ± 0.8	F(3,311)=13.4257	2.94818e-08	0.115647	window	Pre-trial vs. Pre-cue	0.729075	0.190296
		Pre−cue	78	14.9 ± 0.7					Pre-trial vs. Early	5.82616e-06	0.600774
		Early	78	24 ± 1					Pre-trial vs. Int	0.755328	0.128864
		Int	78	18 ± 1					Pre-cue vs. Early	2.16775e-08	0.705298
									Pre-cue vs. Int	0.178951	0.278786
									Early vs. Int	0.000542748	0.408478
	5+, CR	Pre−trial	553	17.1 ± 0.4	F(3,2211)=16.5255	1.27957e-10	0.0219601	window	Pre-trial vs. Pre-cue	0.884251	0.0470261
		Pre−cue	553	16.7 ± 0.4					Pre-trial vs. Early	0.000627132	0.185089
		Early	553	19.5 ± 0.6					Pre-trial vs. Int	0.0124639	0.181475
		Int	553	15.3 ± 0.4					Pre-cue vs. Early	2.47114e-05	0.233547
									Pre-cue vs. Int	0.0950918	0.142132
									Early vs. Int	3.79394e-09	0.320476
	5a−, Hit	Pre−trial	516	17.5 ± 0.4	F(3,2063)=151.1318	1.59476e-88	0.180392	window	Pre-trial vs. Pre-cue	0.439048	0.128107
		Pre−cue	516	16.6 ± 0.3					Pre-trial vs. Early	3.76826e-09	0.566704
		Early	516	24.1 ± 0.4					Pre-trial vs. Int	3.76826e-09	0.725526
		Int	516	27.8 ± 0.6					Pre-cue vs. Early	3.76826e-09	0.660577
									Pre-cue vs. Int	3.76826e-09	0.766436
									Early vs. Int	1.53328e-08	0.25122
	5a−, FA	Pre−trial	70	18 ± 1	F(3,279)=3.1905	0.0241288	0.0335171	window	Pre-trial vs. Pre-cue	0.99258	0.0600544
		Pre−cue	70	18 ± 1					Pre-trial vs. Early	0.0875392	0.359404
		Early	70	23 ± 2					Pre-trial vs. Int	0.375952	0.229502
		Int	70	22 ± 2					Pre-cue vs. Early	0.0430731	0.328079
									Pre-cue vs. Int	0.235912	0.282161
									Early vs. Int	0.879702	0.0958831
	5a−, CR	Pre−trial	454	19 ± 0.4	F(3,1815)=6.9246	0.00012377	0.0113347	window	Pre-trial vs. Pre-cue	0.6209	0.0878682
		Pre−cue	454	18.3 ± 0.4					Pre-trial vs. Early	0.110391	0.135083
		Early	454	20.4 ± 0.5					Pre-trial vs. Int	0.177623	0.136552
		Int	454	17.8 ± 0.4					Pre-cue vs. Early	0.00305706	0.197779
									Pre-cue vs. Int	0.845661	0.0538507
									Early vs. Int	0.000111647	0.227533
	5a+, Hit	Pre−trial	304	19.2 ± 0.5	F(3,1215)=86.2436	1.39876e-50	0.17592	window	Pre-trial vs. Pre-cue	0.997607	0.0242713
		Pre−cue	304	19 ± 0.4					Pre-trial vs. Early	3.76826e-09	0.723113
		Early	304	33 ± 1					Pre-trial vs. Int	3.76826e-09	0.550002
		Int	304	29.2 ± 0.9					Pre-cue vs. Early	3.76826e-09	0.696899
									Pre-cue vs. Int	3.76826e-09	0.532011
									Early vs. Int	0.0023078	0.248874
	5a+, FA	Pre−trial	49	18 ± 1	F(3,195)=3.7847	0.0114075	0.0558346	window	Pre-trial vs. Pre-cue	0.968399	0.103391
		Pre−cue	49	16 ± 1					Pre-trial vs. Early	0.0490705	0.377443
		Early	49	24 ± 2					Pre-trial vs. Int	0.518162	0.184788
		Int	49	21 ± 2					Pre-cue vs. Early	0.0129609	0.424855
									Pre-cue vs. Int	0.260745	0.299371
									Early vs. Int	0.623046	0.161233
	5a+, CR	Pre−trial	302	20.4 ± 0.5	F(3,1207)=0.87383	0.454042	0.00217259	window	Pre-trial vs. Pre-cue	0.998289	0.0139282
		Pre−cue	302	20.6 ± 0.5					Pre-trial vs. Early	0.677873	0.0781649
		Early	302	21.3 ± 0.6					Pre-trial vs. Int	0.969159	0.0341048
		Int	302	20.1 ± 0.6					Pre-cue vs. Early	0.777747	0.0642165
									Pre-cue vs. Int	0.925279	0.0425389
									Early vs. Int	0.39506	0.103772
	4b−, Hit	Pre−trial	112	19.6 ± 0.8	F(3,447)=24.3668	1.29642e-14	0.141366	window	Pre-trial vs. Pre-cue	0.580448	0.216711
		Pre−cue	112	18.1 ± 0.8					Pre-trial vs. Early	0.0157206	0.340705
		Early	112	23.2 ± 0.8					Pre-trial vs. Int	4.05104e-09	0.617719
		Int	112	28 ± 1					Pre-cue vs. Early	0.000129326	0.460856
									Pre-cue vs. Int	3.76828e-09	0.71302
									Early vs. Int	0.00179113	0.397548
	4b−, FA	Pre−trial	19	18 ± 2	F(3,75)=0.8817	0.454771	0.0354356	window	Pre-trial vs. Pre-cue	0.897823	0.285713
		Pre−cue	19	16 ± 1					Pre-trial vs. Early	0.879786	0.188611
		Early	19	20 ± 2					Pre-trial vs. Int	0.921019	0.180303
		Int	19	20 ± 2					Pre-cue vs. Early	0.479461	0.410482
									Pre-cue vs. Int	0.546893	0.3205
									Early vs. Int	0.999534	0.0238848
	4b−, CR	Pre−trial	120	19.8 ± 0.8	F(3,479)=1.16	0.324539	0.00725797	window	Pre-trial vs. Pre-cue	0.894655	0.103981
		Pre−cue	120	18.9 ± 0.8					Pre-trial vs. Early	0.958454	0.060618
		Early	120	19.2 ± 0.9					Pre-trial vs. Int	0.270549	0.246661
		Int	120	17.6 ± 0.9					Pre-cue vs. Early	0.997017	0.0279185
									Pre-cue vs. Int	0.689879	0.139525
									Early vs. Int	0.56098	0.157661
Figure 4 − figure supplement 3	7+, Hit	Pre−lick	240	28 ± 0.9	F(1,479)=23.0396	2.12546e-06	0.0459836	window	Pre-lick vs. Late	1.58702e-06	0.374078
		Late	240	22.6 ± 0.6
	7+, FA	Pre−lick	45	28 ± 2	F(1,89)=0.23261	0.63079	0.00263637	window	Pre-lick vs. Late	0.63079	0.140852
		Late	45	26 ± 2
	7+, Nontask	Pre−lick	202	24.1 ± 0.7	F(1,403)=0.36423	0.546509	0.000905215	window	Pre-lick vs. Late	0.546168	0.0498515
		Late	202	24.8 ± 0.9
	6−, Hit	Pre−lick	360	24.1 ± 0.6	F(1,719)=34.8469	5.49971e-09	0.0462868	window	Pre-lick vs. Late	3.66801e-09	0.379333
		Late	360	19.9 ± 0.4
	6−, FA	Pre−lick	59	22 ± 1	F(1,117)=0.096237	0.75695	0.000828939	window	Pre-lick vs. Late	0.75695	0.0781883
		Late	59	23 ± 1
	6−, Nontask	Pre−lick	281	22.1 ± 0.5	F(1,561)=1.7218	0.189998	0.00306524	window	Pre-lick vs. Late	0.18946	0.104092
		Late	281	23.1 ± 0.6
	6+, Hit	Pre−lick	435	19.1 ± 0.5	F(1,869)=31.7894	2.32381e-08	0.0353299	window	Pre-lick vs. Late	1.72787e-08	0.310744
		Late	435	15.6 ± 0.3
	6+, FA	Pre−lick	58	18.1 ± 0.9	F(1,115)=0.019731	0.888539	0.00017305	window	Pre-lick vs. Late	0.888539	0.0252366
		Late	58	18 ± 1
	6+, Nontask	Pre−lick	352	17.5 ± 0.4	F(1,703)=7.6254	0.00590567	0.0107456	window	Pre-lick vs. Late	0.00575527	0.153999
		Late	352	18.9 ± 0.4
	5−, Hit	Pre−lick	667	16.2 ± 0.3	F(1,1333)=12.1736	0.000500514	0.00905656	window	Pre-lick vs. Late	0.00048471	0.170069
		Late	667	14.9 ± 0.2
	5−, FA	Pre−lick	94	16.9 ± 0.6	F(1,187)=0.0053051	0.942015	2.85215e-05	window	Pre-lick vs. Late	0.941936	0.00793538
		Late	94	16.8 ± 0.7
	5−, Nontask	Pre−lick	460	17.2 ± 0.3	F(1,919)=1.8103	0.178804	0.00196812	window	Pre-lick vs. Late	0.178472	0.0860172
		Late	460	16.6 ± 0.3
	5+, Hit	Pre−lick	761	17.4 ± 0.3	F(1,1521)=0.29723	0.585703	0.000195509	window	Pre-lick vs. Late	0.585623	0.0215788
		Late	761	17.2 ± 0.3
	5+, FA	Pre−lick	108	16.6 ± 0.7	F(1,215)=0.84634	0.358624	0.0039393	window	Pre-lick vs. Late	0.357589	0.101274
		Late	108	17.6 ± 0.8
	5+, Nontask	Pre−lick	548	17.3 ± 0.3	F(1,1095)=21.4662	4.03402e-06	0.0192441	window	Pre-lick vs. Late	3.60126e-06	0.222952
		Late	548	19.8 ± 0.4
	5a−, Hit	Pre−lick	631	18.1 ± 0.3	F(1,1261)=16.6433	4.7942e-05	0.0130368	window	Pre-lick vs. Late	4.5109e-05	0.183522
		Late	631	20 ± 0.3
	5a−, FA	Pre−lick	101	18.6 ± 0.8	F(1,201)=0.93737	0.334125	0.00466498	window	Pre-lick vs. Late	0.332955	0.119804
		Late	101	17.6 ± 0.7
	5a−, Nontask	Pre−lick	551	18.7 ± 0.4	F(1,1101)=0.48012	0.488516	0.000436279	window	Pre-lick vs. Late	0.48837	0.0366256
		Late	551	19 ± 0.4
	5a+, Hit	Pre−lick	365	19.6 ± 0.4	F(1,729)=0.17892	0.672432	0.000245702	window	Pre-lick vs. Late	0.672307	0.0223842
		Late	365	19.9 ± 0.5
	5a+, FA	Pre−lick	66	17 ± 0.9	F(1,131)=1.1418	0.287253	0.00870659	window	Pre-lick vs. Late	0.285273	0.144464
		Late	66	19 ± 1
	5a+, Nontask	Pre−lick	322	19.2 ± 0.5	F(1,643)=1.1041	0.293754	0.00171689	window	Pre-lick vs. Late	0.293359	0.0631202
		Late	322	20 ± 0.5
	4b−, Hit	Pre−lick	143	20.1 ± 0.8	F(1,285)=1.1242	0.289923	0.00394274	window	Pre-lick vs. Late	0.289022	0.0879745
		Late	143	19.1 ± 0.5
	4b−, FA	Pre−lick	23	17 ± 1	F(1,45)=0.36866	0.546856	0.00830902	window	Pre-lick vs. Late	0.546856	0.159052
		Late	23	16 ± 1
	4b−, Nontask	Pre−lick	132	17.2 ± 0.7	F(1,263)=2.8009	0.0954031	0.0105775	window	Pre-lick vs. Late	0.0942097	0.174518
		Late	132	18.9 ± 0.7

## Sheet: Sheet2
Figure	Subject	X label	N	Mean ± S.E.M.	F or t/z stats	P value	Effect size	Group	Tukey multiple comparison	P value
